# Supplementary material for: Effects of Shenling Baizhu powder on intestinal microflora metabolites and liver mitochondrial energy metabolism in nonalcoholic fatty liver mice
Source: Front Microbiol. 2023 Jul 18;14:1147067. doi: 10.3389/fmicb.2023.1147067 (PMC10394096; doi:10.3389/fmicb.2023.1147067)
Supplement: Supplementary file 1 [file Table_1.XLSX]

## Sheet: SLBZPcomponent analysis
NameEN	NameCN	CompositeScore	InChIKey	SMILES	Formula	name	Class	SubClass	herbSet	mzmed	rtmed	ppm	ms2Adduct	MS2	ZY
quercetin	槲皮素	0.929215	REFJWTPEDVJJIY-UHFFFAOYSA-N	O=c1c(O)c(-c2ccc(O)c(O)c2)oc2cc(O)cc(O)c21	C15H10O7	M303.050T96.564	flavonoids(黄酮类)	flavonols(黄酮醇类);flavones(黄酮类)	Tussilago Farfara(款冬花);Zanthoxylum Bungeanum(花椒根);Nelumbo Nucifera(藕);Nelumbo Nucifera(莲子);Nelumbo Nucifera(荷叶);Nelumbo Nucifera(莲子心);Nelumbo Nucifera(莲);Nelumbo Nucifera(荷);Nelumbo Nucifera(荷叶蒂);Elsholtzia Ciliata(土香薷);Elsholtzia Ciliata(半边苏);Elsholtzia Ciliata(香薷);Pyrrosia Lingua(石韦);Pyrrosia Lingua(石苇);Pyrrosia Lingua(尾叶石韦);Syzygium Samarangense(洋蒲桃叶);Panax Pseudo-Ginseng(假人参);Artemisia Apiace…	303.05	96.5642	2.70132108884878	[M+H]+	303.05;257.081;229.087;107.049;285.078	2.97913e+07
Quercetin-3-O-galactoside	金丝桃苷(紫花杜鹃素丁;槲皮素-3-O-β-D-半乳糖苷)	0.992604	OVSQVDMCBVZWGM-UHFFFAOYSA-N	O=C2C(OC1OC(CO)C(O)C(O)C1(O))=C(OC3=CC(O)=CC(O)=C23)C4=CC=C(O)C(O)=C4	C21H20O12	M463.089T97.556	flavonoids(黄酮类)	flavones(黄酮类);flavonols(黄酮醇类)	Betula(桦木属);Saururus Chinensis(三白草);Uncaria Rhynchophylla(钩藤);Pyrola Decorata(普通鹿蹄草);Crataegus Kansuensis(甘肃山楂);Apocynum Venetum(罗布麻);Polygonum Cuspidatum(虎扙);Polygonum Cuspidatum(虎杖叶);Sauropus Androgynum(铃兰);Eupatorium Lindleyanum(秤杆升麻);Hypericum Erectum(小连翘);Agrimonia Pilosa(仙鹤草根);Agrimonia Pilosa(龙芽草);Agrimonia Pilosa(鹤草芽);Agrimonia Pilosa(龙牙草);Rhododendron Micranthum(照山白);Cuscuta Chinensis(菟丝…	463.089	97.5557	0.786883656741516	[M-H]-	300.027;463.086;301.034;271.023;255.032	3.047e+07
Quercetin-3-O-galactoside	金丝桃苷(紫花杜鹃素丁;槲皮素-3-O-β-D-半乳糖苷)	0.992604	OVSQVDMCBVZWGM-UHFFFAOYSA-N	O=C2C(OC1OC(CO)C(O)C(O)C1(O))=C(OC3=CC(O)=CC(O)=C23)C4=CC=C(O)C(O)=C4	C21H20O12	M463.089T97.556	flavonoids(黄酮类)	flavones(黄酮类);flavonols(黄酮醇类)	Betula(桦木属);Saururus Chinensis(三白草);Uncaria Rhynchophylla(钩藤);Pyrola Decorata(普通鹿蹄草);Crataegus Kansuensis(甘肃山楂);Apocynum Venetum(罗布麻);Polygonum Cuspidatum(虎扙);Polygonum Cuspidatum(虎杖叶);Sauropus Androgynum(铃兰);Eupatorium Lindleyanum(秤杆升麻);Hypericum Erectum(小连翘);Agrimonia Pilosa(仙鹤草根);Agrimonia Pilosa(龙芽草);Agrimonia Pilosa(鹤草芽);Agrimonia Pilosa(龙牙草);Rhododendron Micranthum(照山白);Cuscuta Chinensis(菟丝…	463.089	97.5557	0.786883656741516	[M-H]-	300.027;463.086;301.034;271.023;255.032	3.047e+07
Ginsenoside Ro	人参皂苷Ro	0.988817	NFZYDZXHKFHPGA-UHFFFAOYSA-N	CC1(C)CCC2(CCC3(C)C(=CCC4C5(C)CCC(OC6OC(C(O)C(O)C6OC6OC(CO)C(O)C(O)C6O)C(O)=O)C(C)(C)C5CCC34C)C2C1)C(=O)OC1OC(CO)C(O)C(O)C1O	C48H76O19	M955.490T301.908	terpenoids(萜类)	mycrane_monoterpenoids(月桂烷型单萜类);menthane_monoterpenoids(薄荷烷型单萜类);lavandulane(薰衣草烷型单萜类);artemisane(蒿烷型单萜类);secoiridoid(裂环环烯醚萜类);cyclogeraniane(环香叶烷型单萜类)	Achyranthes Bidentata(牛膝);Panax Pseudo-Ginseng(假人参);Panax Ginseng(人参芦);Panax Ginseng(人参叶);Panax Ginseng(人参花蕾);Panax Ginseng(人参)	955.49	301.908	1.39151624880344	[M-H]-	955.489;955.525;956.518;113.024;351.058	2.34831e+07
Ginsenoside Rg3(S-FORM)	人参皂甙 Rg3	0.981554	RWXIFXNRCLMQCD-UHFFFAOYSA-N	CC(C)=CCCC(C)(O)C1CCC2(C)C1C(O)CC1C3(C)CCC(OC4OC(CO)C(O)C(O)C4OC4OC(CO)C(O)C(O)C4O)C(C)(C)C3CCC21C	C42H72O13	M783.488T483.087	terpenoids(萜类)	iridoid(环戊烷环烯醚萜类);lavandulane(薰衣草烷型单萜类);artemisane(蒿烷型单萜类);mycrane_monoterpenoids(月桂烷型单萜类);menthane_monoterpenoids(薄荷烷型单萜类);secoiridoid(裂环环烯醚萜类);cyclogeraniane(环香叶烷型单萜类)	Ginseng Radix Rubra(红参)	783.488	483.087	0.65841874512913	[M-H]-	783.485;783.511;101.025;784.513;113.024	5.74025e+06
Licoricesaponin G2	甘草皂苷G2	0.977538	WBQVRPYEEYUEBQ-UHFFFAOYSA-N	O=C(O)C7OC(OC1C(OC(C(=O)O)C(O)C1(O))OC3CCC4(C)(C5C(=O)C=C2C6CC(C(=O)O)(C)CCC6(C)(CCC2(C)C5(C)(CCC4(C3(C)(CO))))))C(O)C(O)C7(O)	C42H62O17	M837.393T296.348	terpenoids(萜类)	secoiridoid(裂环环烯醚萜类);mycrane_monoterpenoids(月桂烷型单萜类);menthane_monoterpenoids(薄荷烷型单萜类);lavandulane(薰衣草烷型单萜类);artemisane(蒿烷型单萜类);cyclogeraniane(环香叶烷型单萜类)	Glycyrrhiza Uralensis(甘草);Glycyrrhiza Uralensis(植物甘草);Glycyrrhiza Uralensis(乌拉尔甘草)	837.393	296.348	1.71692696309464	[M-H]-	837.381;351.058;838.4;113.024;193.037	1.50259e+09
Ginsenoside Rg2	人参皂苷Rg2	0.923361	AGBCLJAHARWNLA-UHFFFAOYSA-N	CC1OC(OC2C(O)C(O)C(CO)OC2OC2CC3(C)C(CC(O)C4C(CCC34C)C(C)(O)CCC=C(C)C)C3(C)CCC(O)C(C)(C)C23)C(O)C(O)C1O	C42H72O13	M829.494T278.297	terpenoids(萜类)	cyclogeraniane(环香叶烷型单萜类);iridoid(环戊烷环烯醚萜类);lavandulane(薰衣草烷型单萜类);artemisane(蒿烷型单萜类);mycrane_monoterpenoids(月桂烷型单萜类);menthane_monoterpenoids(薄荷烷型单萜类);secoiridoid(裂环环烯醚萜类)	Panax Pseudo-Ginseng(假人参)	829.494	278.297	3.15061948971888	[M+HCOO]-	829.495;783.481;783.507;829.524;637.435	6.54467e+06
Atractylenolide III	白术内酯Ⅲ	0.97306	FBMORZZOJSDNRQ-UHFFFAOYSA-N	CC1=C2CC3C(=C)CCCC3(C)CC2(O)OC1=O	C15H20O3	M249.148T409.008	terpenoids(萜类)	Sesquiterpenoids(倍半萜类)	Atractylodes Macrocephala(白术);Atractylodes Lancea(苍术);Stephania Cepharantha(金线吊乌龟);Papaver Somniferum(罂粟);Papaver Somniferum(鸦片);Codonopsis Pilosula(党参);Codonopsis Pilosula(素花党参);Codonopsis Subglobosa(球花党参);Poria Cocos(茯苓);Papaveris Pericarpium(罂粟壳)	249.148	409.008	0.560951809289267	[M+H]+	231.136;163.076;69.07;135.045;189.092	1.18684e+08
Ginsenoside Rg5	人参皂苷Rg5	0.920224	NJUXRKMKOFXMRX-UHFFFAOYSA-N	CC(C)=CCC=C(C)C1CCC2(C)C1C(O)CC1C3(C)CCC(OC4OC(CO)C(O)C(O)C4OC4OC(CO)C(O)C(O)C4O)C(C)(C)C3CCC21C	C42H70O12	M767.494T309.449	terpenoids(萜类)	iridoid(环戊烷环烯醚萜类);lavandulane(薰衣草烷型单萜类);artemisane(蒿烷型单萜类);mycrane_monoterpenoids(月桂烷型单萜类);menthane_monoterpenoids(薄荷烷型单萜类);secoiridoid(裂环环烯醚萜类);cyclogeraniane(环香叶烷型单萜类)		767.494	309.449	1.68873244337751	[M+H]+	767.49;85.03;767.516;425.378;605.438	6.93666e+07

## Sheet: Weight,Liver body ratio
	8weeks
Group	Number	Body weight(g)	Liver weight(g)	Liver length(mm)	Liver body ratio
Normal	8N1	20.1	0.69	23	0.0343284
	8N2	19.36	0.83	29	0.0428719
	8N3	19.95	0.83	29	0.041604
	8N4	20.51	0.88	31	0.0429059
	8N5	19.64	0.7	22	0.0356415
	8N6	18.86	0.74	25	0.0392365
	8N7	20.09	0.85	30	0.0423096
	8N8	17.59	0.71	27	0.0403638
	平均	19.5125	0.77875	27	0.0399077
Model	8M1	30.71	1.41	30	0.0459134
	8M2	26.13	1.27	30	0.0486031
	8M3	28.68	1.41	30	0.0491632
	8M4	26.64	1.3	32	0.0487988
	8M5	29.23	1.5	28	0.0513171
	8M6	26.36	1.34	29	0.0508346
	8M7	31.85	1.54	34	0.0483516
	8M8	28.37	1.41	31	0.0497004
	平均	28.4962	1.3975	30.5	0.0490853
SLBZP Low	8SL1	23.24	1.03	28	0.0443201
	8SL2	22.28	1.07	32	0.0480251
	8SL3	23.69	1.04	30	0.0439004
	8SL4	23.83	1.01	29	0.0423836
	8SL5	23.48	1.1	27	0.0468484
	8SL6	24.36	1.13	24	0.0463875
	8SL7	23.26	1.11	26	0.0477214
	8SL8	22.98	0.9	24	0.0391645
	平均	23.39	1.04875	27.5	0.0448439
SLBZP Middle	8SM1	24	1.09	28	0.0454167
	8SM2	24.91	1.1	26	0.044159
	8SM3	23	1	29	0.0434783
	8SM4	24.53	1.17	26	0.0476967
	8SM5	24.7	0.94	24	0.0380567
	8SM6	23.76	1.05	30	0.0441919
	8SM7	22.68	1.01	27	0.0445326
	8SM8	23.43	1.07	28	0.0456679
	平均	23.8763	1.05375	27.25	0.04415
SLBZP High	8SH1	22.04	1.02	27	0.0462795
	8SH2	23.5	1.03	28	0.0438298
	8SH3	22.48	0.98	23	0.0435943
	8SH4	23.69	1.05	24	0.0443225
	8SH5	22.44	1.07	29	0.0476827
	8SH6	22.85	1.05	28	0.0459519
	8SH7	21.85	1.04	27	0.0475973
	8SH8	21.74	1	28	0.0459982
	平均	22.5738	1.03	26.75	0.045657
Metformin	8H1	19.2	0.86	26	0.0447917
	8H2	21	0.92	27	0.0438095
	8H3	21.09	0.94	30	0.0445709
	8H4	20	0.86	27	0.043
	8H5	20.65	0.92	28	0.0445521
	8H6	20.05	0.88	30	0.0438903
	8H7	21.03	0.83	28	0.0394674
	8H8	20.83	0.8	27	0.0384061
	平均	20.4812	0.87625	27.875	0.042811

## Sheet: Biochemical index
Group	Number	ALT	AST	TC	TG	LDL	HDL	TBIL	Glu
Normal	8N1	24	164	2.6	0.56	0.34	2.02	1.2	4.4
	8N2	25	158	2.7	0.5	0.31	2.09	1	4.2
	8N3	28	165	2.6	0.65	0.3	2.04	1.1	3.3
	8N4	29	165	2.7	0.58	0.41	2.07	0.6	3.8
	8N5	30	161	2.8	0.66	0.45	2.05	1.4	3.6
	8N6	31	162	2.8	0.56	0.41	2.07	1.3	4
	8N7	32	160	2.7	0.69	0.4	2.07	1.3	3.7
	8N8	33	158	2.6	0.67	0.44	2.1	1.5	2.4
	Average	29	161.625	2.6875	0.60875	0.3825	2.06375	1.175	3.675
Model	8M1	78	360	5.8	1.24	1.29	1.43	3.3	9.9
	8M2	54	335	5.1	1.15	1.38	1.68	2.1	8.5
	8M3	52	350	5.2	1.28	1.36	1.88	2	8.2
	8M4	56	387	5.4	1.16	1.08	1.51	3.1	6.4
	8M5	70	354	5.9	1.36	1.17	1.81	2.9	8.3
	8M6	48	320	5.1	1.44	1.37	1.64	2.4	8.3
	8M7	80	359	5.6	1.37	1.62	1.76	2.7	8.4
	8M8	62	352	6	1.34	1.26	1.47	2.8	8.5
	Average	62.5	352.125	5.5125	1.2925	1.31625	1.6475	2.6625	8.3125
SLBZP Low	8SL1	44	237	3.4	0.93	0.5	3.93	1	4.4
	8SL2	35	260	3.2	0.97	0.68	4	1.2	4.5
	8SL3	45	250	3.5	0.95	0.77	4.23	0.8	5.4
	8SL4	34	252	3.7	0.94	0.78	4.03	1.8	4.5
	8SL5	45	259	3.6	0.95	0.62	4.11	1.9	4.3
	8SL6	52	240	3.6	0.93	0.52	4.04	0.9	5
	8SL7	37	236	3.2	0.86	0.83	4.17	1.4	5.1
	8SL8	42	196	3.4	1.02	0.57	4.04	1.7	4.7
	Average	41.75	241.25	3.45	0.94375	0.65875	4.06875	1.3375	4.7375
SLBZP Middle	8SM1	44	221	3.9	1.02	0.78	3.3	1.6	5.3
	8SM2	36	214	3.8	0.88	0.66	3.37	1.1	5.7
	8SM3	36	223	3.7	0.86	0.6	3.39	0.6	5.7
	8SM4	37	210	3.9	0.85	0.63	3.33	1.6	5.9
	8SM5	46	229	4	0.93	0.61	3.38	1	5
	8SM6	45	232	4	0.83	0.69	3.4	1.6	4.7
	8SM7	43	236	3.6	0.94	0.75	3.27	1.4	5.2
	8SM8	56	243	3.7	1.12	0.7	3.34	1.5	5.4
	Average	42.875	226	3.825	0.92875	0.6775	3.3475	1.3	5.3625
SLBZP High	8SH1	52	290	4.4	0.97	1.07	3.27	0.9	7.9
	8SH2	52	320	4.2	0.96	0.89	3.15	1.7	7.7
	8SH3	57	305	4.4	0.95	0.99	3.28	1.2	6.9
	8SH4	53	320	4.3	1.07	0.87	3.19	1.1	6.5
	8SH5	52	314	4.3	0.97	0.89	3.37	1.5	7.9
	8SH6	49	299	4.2	1.05	0.91	3.29	1.8	7.3
	8SH7	52	294	4.4	1	1.01	3.15	1.9	6.3
	8SH8	52	297	3.8	1.08	0.93	3.06	2	6
	Average	52.375	304.875	4.25	1.00625	0.945	3.22	1.5125	7.0625
Metformin	8H1	37	201	3.6	0.84	0.54	3.84	1.4	2.9
	8H2	37	191	2.7	0.91	0.56	3.74	1.3	3.5
	8H3	39	195	3.4	0.92	0.55	3.75	0.7	3.2
	8H4	37	196	3.5	0.79	0.57	3.43	0.8	2.7
	8H5	29	197	3.6	0.85	0.56	3.48	1.3	3.7
	8H6	39	184	2.7	0.93	0.57	3.65	1.8	3.5
	8H7	38	213	3.1	0.81	0.61	3.95	1	3
	8H8	30	196	3.7	0.89	0.56	3.8	1.6	2.8
	Average	35.75	196.625	3.2875	0.8675	0.565	3.705	1.2375	3.1625

## Sheet: Phylum
Phylum	Normal	Model	SLBZP Low	SLBZP Middle	SLBZP High	Metformin
Firmicutes	51.1203	50.0389	53.6014	48.7726	50.1774	36.2088
Bacteroidetes	37.8766	35.7035	35.0595	37.0998	36.6028	26.4477
Verrucomicrobia	0.399681	0.00819262	0.00616883	0.00499111	0.171449	33.1693
Epsilonbacteraeota	4.71338	9.77995	5.09833	4.97432	4.05851	2.12116
Proteobacteria	3.46778	3.04233	4.5382	5.56599	5.39555	0.703053
Actinobacteria	0.870527	0.181057	1.18853	1.9674	3.08298	1.07665
Patescibacteria	0.567968	0.938465	0.359848	1.49642	0.459856	0.236932
Cyanobacteria	0.644055	0.305995	0.139416	0.111619	0.0500614	0.0360044
Tenericutes	0.110103	0.000819262	0.00863636	0.00635232	0.00132906	0
Chloroflexi	0.0957803	0.000409631	0	0	0	0
Others	0.133824	0.000409631	0	0.000453737	0	0.000387144

## Sheet: Genes
Genes	Normal	Model	SLBZP Low	SLBZP Middle	SLBZP High	Metformin
Uncultured bacterium f Muribaculaceae	30.088	29.8166	32.4563	34.3846	33.7445	22.7532
Lactobacillus	31.5596	2.89978	13.6187	8.60512	5.27505	10.9055
NK4A136 group(Lachnospiraceae)	7.67809	16.3738	9.71261	8.44813	19.4601	6.12423
Dubosiella	0.353581	3.09763	14.7953	13.544	11.1172	8.57601
Akkermansia	0.399681	0.00819262	0.00616883	0.00499111	0.171449	33.1693
Helicobacter	4.71338	9.77995	5.09833	4.97432	4.05851	2.12116
uncultured bacterium f(Lachnospiraceae)	1.92903	7.65314	3.08112	2.84448	3.14944	1.23073
Desulfovibrio	0.510231	1.96418	4.11666	5.01924	5.13062	0.308941
UCG-008(Lachnospiraceae)	0.442648	4.32202	1.32959	1.89344	2.73964	0.997669
Alloprevotella	2.86625	3.32948	0.427705	0.327144	1.17755	2.28337
other	19.4595	20.7552	15.3575	19.9544	13.976	11.5299

## Sheet: Short-chain fatty acids
Content of short-chain fatty acids in the sample	Acetic acid	Propionic acid	Butyric acid
(mg/kg)
Normal	325.695	147.432	166.274
Normal	319.977	129.509	87.5138
Normal	304.219	152.214	155.426
Normal	338.975	164.394	100.613
Normal	292.164	260.486	135.347
Normal	413.528	103.039	143.74
Model	1233.8	494.983	740.03
Model	641.224	430.19	289.713
Model	680.136	510.893	236.629
Model	347.092	248.495	128.075
Model	624.003	466.067	221.711
Model	517.815	223.09	286.085
SLBZP Low	924.604	456.443	503.84
SLBZP Low	809.555	337.593	407.844
SLBZP Low	972.868	316.416	449.693
SLBZP Low	969.5	425.269	475.659
SLBZP Low	834.95	177.429	947.479
SLBZP Low	757.096	379.624	321.141
SLBZP Middle	969.685	325.39	251.599
SLBZP Middle	1003.61	339.07	460.772
SLBZP Middle	808.286	219.334	217.258
SLBZP Middle	633.561	283.056	514.985
SLBZP Middle	678.129	425.895	212.974
SLBZP Middle	645.398	275.379	225.283
SLBZP High	430.576	217.188	130.697
SLBZP High	765.587	415.034	348.672
SLBZP High	494.74	264.753	143.503
SLBZP High	676.02	418.77	309.52
SLBZP High	445.617	315.94	145.156
SLBZP High	711.641	292.735	316.456
Metformin	416.076	250.891	157.582
Metformin	454.044	200.715	205.029
Metformin	426.437	277.78	179.528
Metformin	523.93	310.669	142.162
Metformin	507.002	264.395	149.179
Metformin	284.558	220.989	110.684

## Sheet: Mitochondrial indicators
Number	Total protein concentration	Oxygen consumption without ADP	ST4	Oxygen consumption after addition of ADP	ST3 consumption time seconds	ST3 consumption time	ST3	RCR	P/O	OPR
8N1	15.1994	24.482	10.7382	108.886	96	1.6	44.7741	4.16962	2.29598	102.8
8N2	15.0129	24.861	11.0398	112.722	104	1.73333	43.3173	3.92373	2.21785	96.0711
8N3	14.8878	25.579	11.4541	116.558	109	1.81667	43.0959	3.76248	2.14485	92.4345
8N4	12.7353	20.628	10.7984	110.887	117	1.95	44.6517	4.13504	2.25455	100.669
8N5	15.8305	26.044	10.9679	117.634	99	1.65	45.0354	4.10613	2.12524	95.7109
8N6	15.1816	24.509	10.7626	108.333	93	1.55	46.0375	4.27755	2.3077	106.241
8N7	15.3971	27.478	11.8975	119.723	104	1.73333	44.8597	3.77052	2.08815	93.674
8N8	13.4544	21.187	10.4982	107.161	108	1.8	44.2486	4.21489	2.33294	103.229
8M1	7.46328	20.698	18.4888	193.622	528	8.8	29.481	1.59454	1.29118	38.0652
8M2	6.81598	19.677	19.2459	199.884	578	9.63333	30.442	1.58174	1.25073	38.0746
8M3	7.10654	18.372	17.2348	197.918	540	9	30.9446	1.79547	1.26315	39.0876
8M4	7.15416	17.763	16.5526	199.963	579	9.65	28.9644	1.74984	1.25023	36.2121
8M5	8.45117	21.072	16.6225	195.007	504	8.4	27.4697	1.65256	1.28201	35.2163
8M6	7.32446	19.256	17.5267	200.305	540	9	30.386	1.7337	1.2481	37.9247
8M7	6.82244	18.204	17.7884	197.249	562	9.36667	30.8667	1.73522	1.26743	39.1215
8M8	7.93624	20.82	17.4894	184.66	489	8.15	28.5496	1.6324	1.35384	38.6516
8SL1	15.5327	33.528	14.3903	151.015	157	2.61667	37.1557	2.58199	1.65546	61.5099
8SL2	17.4342	36.209	13.8459	142.363	135	2.25	36.2921	2.62113	1.75607	63.7316
8SL3	16.9588	34.722	13.6495	145.886	144	2.4	35.8432	2.62596	1.71367	61.4232
8SL4	17.3995	34.991	13.4069	146.583	136	2.26667	37.1671	2.77224	1.70552	63.3892
8SL5	16.113	33.544	13.8787	151.355	150	2.5	37.5734	2.70728	1.65175	62.0617
8SL6	18.7651	37.532	13.3339	146.586	131	2.18333	35.7784	2.68326	1.70548	61.0195
8SL7	15.3148	34.74	15.1227	133.187	149	2.48333	35.02	2.31573	1.87706	65.7347
8SL8	16.4471	33.846	13.7191	134.097	142	2.36667	34.4502	2.51111	1.86432	64.2263
8SM1	18.5214	37.543	13.5134	145.244	129	2.15	36.4742	2.69912	1.72124	62.781
8SM2	20.8846	38.651	12.338	145.092	113	1.88333	36.8885	2.98983	1.72304	63.5605
8SM3	19.6255	36.653	12.4508	151.043	121	2.01667	38.1633	3.06513	1.65516	63.1662
8SM4	20.3769	38.082	12.4592	152.991	115	1.91667	39.1725	3.14406	1.63408	64.011
8SM5	17.4471	36.425	13.9182	150.647	129	2.15	40.1604	2.88545	1.65951	66.6465
8SM6	20.004	37.972	12.6548	147.845	124	2.06667	35.7617	2.82595	1.69096	60.4717
8SM7	18.527	36.087	12.9853	143.082	124	2.06667	37.3688	2.87776	1.74725	65.2925
8SM8	20.8467	38.348	12.2635	144.899	116	1.93333	35.9519	2.93162	1.72534	62.0293
8SH1	16.8596	38.46	15.208	174.434	167	2.78333	37.1723	2.44426	1.43321	53.2756
8SH2	15.5682	36.981	15.8361	179.005	188	3.13333	36.6961	2.31724	1.39661	51.2501
8SH3	17.8136	39.309	14.7113	185.157	171	2.85	36.4707	2.4791	1.35021	49.243
8SH4	17.1735	39.835	15.4637	175.517	163	2.71667	37.6204	2.43282	1.42436	53.5851
8SH5	18.573	38.911	13.9668	170.945	149	2.48333	37.0628	2.65363	1.46246	54.2028
8SH6	16.8596	39.577	15.6497	175.682	172	2.86667	36.3499	2.32273	1.42303	51.7269
8SH7	15.845	35.752	15.0424	164.42	176	2.93333	35.3753	2.35171	1.5205	53.788
8SH8	17.3995	38.769	14.8544	171.671	159	2.65	37.2318	2.50644	1.45627	54.2197
8H1	21.8152	41.354	12.6377	145.445	101	1.68333	39.6068	3.13402	1.71886	68.0787
8H2	21.9193	42.898	13.0473	139.824	96	1.6	39.869	3.05574	1.78796	71.2842
8H3	22.4366	40.177	11.9379	147.213	94	1.56667	41.8805	3.50819	1.69822	71.1223
8H4	21.6344	41.666	12.8394	140.338	99	1.65	39.314	3.06197	1.78141	70.0344
8H5	21.4383	40.282	12.5265	145.047	100	1.66667	40.5948	3.24071	1.72358	69.9684
8H6	21.1122	41.611	13.1396	144.833	103	1.71667	39.9621	3.04134	1.72613	68.9796
8H7	20.8846	40.541	12.9413	143.71	106	1.76667	38.9499	3.00974	1.73961	67.7578
8H8	20.8515	41.615	13.3052	148.154	109	1.81667	39.1112	2.93954	1.68743	65.9975
Mitochondrial membrane potential
	30s	60s	90s	120s	150s	180s	210s	240s	270s	300s
8N2	1259.25	1251.26	1277.55	1306.6	1295.05	1248.77	1314.33	1262.72	1270.98	1239.36
8N3	1294.8	1323.29	1305.65	1294.8	1282	1299.25	1305.41	1337.88	1325.94	1278.02
8N4	1324.69	1351.54	1354.19	1336.71	1338.35	1341.31	1358.87	1368.55	1362.62	1340.3
8N8	1304.17	1298.56	1350.49	1320.75	1283.61	1357.8	1330.83	1363.98	1293.77	1411.44
8N9	1195.44	1237.24	1192.87	1159.42	1246.94	1263.87	1217.1	1260.66	1224.64	1181.64
8N10	1235.31	1275.02	1258.65	1207.63	1315.13	1330.85	1281.92	1310.96	1303.98	1238.84
8M1	381.02	435.16	425.23	425.94	399.58	445.81	445.22	416.92	434.9	395.82
8M2	401.4	458.08	459.83	474.5	467.1	466.13	466	491.9	490.02	500.14
8M4	400.39	454.56	484.58	447.07	451.07	476.22	438.34	483.21	496.56	479.96
8M6	387.34	481.74	474.18	539.57	491.46	535.33	543.32	512.15	504.17	539.29
8M7	450.58	491.15	497.33	518.07	499.07	518.3	469.66	495.6	451.18	483.38
8M8	348.85	476.22	425.84	428.71	436.03	458.2	417.25	434.82	447.79	419.36
8SL1	780.89	881.06	898.67	904.09	920.43	915.41	914.43	875.52	906.34	871.65
8SL2	883.19	935.44	932.9	936.42	894.62	977.24	973.43	942.6	973.6	887.58
8SL3	636.77	754.86	824.92	799.05	844.97	807.46	821.9	837.32	830.37	811.56
8SL5	648.56	976.01	889.01	762.64	703.52	824.05	709.11	764.25	733.14	756.55
8SL6	605.34	953.9	809.21	699.86	669.24	797.91	679.12	718.3	720.66	751.21
8SL7	577.75	679.79	745.56	686.62	675.95	721.39	899.9	693.04	697.67	682.11
8SM3	459.9	559.01	577.54	558.29	547.98	518.9	574.92	540.36	524.38	570.04
8SM4	365.92	360.14	342.14	330.34	352.81	373.01	333.32	368.06	331.41	331.17
8SM5	410.67	583.32	585.17	560.47	527.54	551.46	518.65	550.81	510.84	538.16
8SM6	413.72	525.99	560.29	517.28	506.24	556.41	541.38	543.83	519.07	551.22
8SM7	374.58	538.25	530.99	482.65	482.61	504.88	443.68	508.46	480.38	523.46
8SM8	363.09	534.76	550.61	548.73	516.49	482.37	487.13	483.47	471.6	501.87
8SH1	207.01	328.6	340.42	321.59	338.67	306.58	305.54	296.58	357.51	331.46
8SH2	245.79	344.97	383.75	374.59	374.46	376.41	367.64	359.26	415.12	367.32
8SH4	211.23	248.12	276.74	279.22	312.51	294.04	291.26	275.21	278.1	291.56
8SH6	204.28	245.26	269.07	277.5	268.88	289.12	280.37	313.61	302.99	269.07
8SH7	230.44	287.22	331.93	321.03	310.05	336.23	351.88	340.59	357.59	351.56
8SH8	200.35	209.4	270.73	248.92	220.5	262.84	279.71	241.09	242.37	226.98
8H2	876.88	982.25	1034.51	1030.87	1015.61	1052.05	1034.06	1033.49	1085.92	1071
8H3	834.52	1018.52	998.12	1014.24	922.95	997.94	1021.98	1037.76	1078.75	1122.61
8H4	862.73	1034.42	1019.23	1054.23	975.54	1047.96	1083.49	1068.95	1140.67	1177.72
8H5	1051.39	1261.19	1245.31	1249.61	1259.82	1326.98	1350.28	1256.5	1306.48	1331.4
8H6	1032.33	1301.41	1350.41	1434.29	1434.94	1308.04	1484.85	1381.38	1420.82	1421.14
8H7	859.22	846.94	887.23	911.79	891.32	949.08	849.48	1034.59	997.36	958.63
Degree of mitochondrial swelling
		2min	4min	6min	8min	10min
Normal	8N1	0.0132	0.0132	0.0337	0.0443	0.0422
	8N2	0.0143	0.0161	0.0335	0.0437	0.0459
	8N3	0.0153	0.0435	0.0395	0.0473	0.0446
	8N4	0.0116	0.0421	0.0482	0.0396	0.0448
	8N5	0.0221	0.0284	0.0463	0.045	0.0464
	8N6	0.0204	0.0333	0.0488	0.0448	0.0429
	8N7	0.0131	0.0598	0.0423	0.0478	0.047
	8N8	0.0117	0.069	0.0442	0.0478	0.0467
	平均	0.0152	0.0417	0.0433	0.045	0.0451
Model	8M1	0.009	0.0108	0.0118	0.0122	0.0209
	8M2	0.0089	0.0105	0.0104	0.0198	0.0228
	8M3	0.0272	0.0306	0.0288	0.0314	0.0279
	8M4	0.0297	0.0261	0.0287	0.0274	0.028
	8M5	0.0111	0.0304	0.0301	0.0435	0.0429
	8M6	0.0118	0.0667	0.0758	0.0448	0.0425
	8M7	0.008	0.0225	0.0339	0.0454	0.0428
	8M8	0.0119	0.0266	0.0319	0.0273	0.0336
	平均	0.0147	0.028	0.0314	0.0315	0.0327
SLBZP Low	8SL1	0.0114	0.0323	0.0378	0.0412	0.0414
	8SL2	0.0143	0.034	0.0399	0.0336	0.0357
	8SL3	0.0105	0.0235	0.0383	0.0355	0.0391
	8SL4	0.0165	0.0332	0.0392	0.0408	0.0414
	8SL5	0.0131	0.0445	0.0391	0.0377	0.0321
	8SL6	0.02	0.0463	0.0357	0.0391	0.0434
	8SL7	0.0131	0.0396	0.0373	0.0427	0.0489
	8SL8	0.0143	0.0429	0.0439	0.0463	0.0398
	平均	0.0141	0.0371	0.0389	0.0396	0.0402
SLBZP Middle	8SM1	0.0196	0.0338	0.0356	0.0325	0.0356
	8SM2	0.0143	0.0327	0.0343	0.0425	0.0335
	8SM3	0.0093	0.033	0.0357	0.0408	0.0401
	8SM4	0.0175	0.0374	0.0379	0.0397	0.0423
	8SM5	0.0123	0.0309	0.0402	0.0395	0.0341
	8SM6	0.0143	0.0388	0.0387	0.0429	0.0388
	8SM7	0.0136	0.0333	0.0387	0.036	0.0427
	8SM8	0.0146	0.0355	0.0327	0.0327	0.0429
	平均	0.0144	0.0344	0.0367	0.0383	0.0387
SLBZP High	8SH1	0.0084	0.0451	0.0265	0.0364	0.0309
	8SH2	0.0229	0.0386	0.0269	0.0382	0.0318
	8SH3	0.0123	0.0148	0.0291	0.0214	0.0293
	8SH4	0.0137	0.0168	0.0287	0.0216	0.0311
	8SH5	0.0015	0.0064	0.031	0.0321	0.0349
	8SH6	0.0018	0.0015	0.0287	0.032	0.0355
	8SH7	0.0114	0.0768	0.0331	0.0302	0.0335
	8SH8	0.0102	0.0106	0.0333	0.031	0.0346
	平均	0.0103	0.0263	0.0297	0.0304	0.0327
Metformin	8H1	0.0123	0.0554	0.0409	0.0459	0.0447
	8H2	0.0109	0.0246	0.0496	0.0436	0.04
	8H3	0.0295	0.0294	0.0397	0.0498	0.0467
	8H4	0.0146	0.0358	0.0427	0.0332	0.0486
	8H5	0.0101	0.0417	0.0421	0.0373	0.04
	8H6	0.0132	0.0402	0.0411	0.0468	0.0517
	8H7	0.0174	0.0414	0.0438	0.0414	0.0366
	8H8	0.0146	0.0405	0.039	0.0431	0.0421
	平均	0.0158	0.0386	0.0424	0.0426	0.0438
Group	ATP content(μg/g)
Normal	6.69702
Normal	6.79153
Normal	6.6964
Normal	7.43695
Model	8.62225
Model	6.95809
Model	8.9085
Model	8.78362
Model	7.61492
Model	5.9191
SLBZP Low	5.17157
SLBZP Low	9.47588
SLBZP Low	10.1838
SLBZP Low	15.4097
SLBZP Low	10.7868
SLBZP Low	9.12523
SLBZP Middle	11.4562
SLBZP Middle	12.4639
SLBZP Middle	11.0276
SLBZP Middle	12.2666
SLBZP Middle	10.7903
SLBZP Middle	10.315
SLBZP High	11.1519
SLBZP High	3.21241
SLBZP High	3.26668
SLBZP High	4.18555
SLBZP High	3.04504
SLBZP High	15.9488
Metformin	12.1558
Metformin	13.476
Metformin	12.5843
Metformin	9.72682
Metformin	2.57816
Metformin	9.16876

## Sheet: Proteinexpressiongrayscalevalue
Group	UCP2	AMPK	IF1
Normal	0.1	0.7	1.87
Normal	0.33	1.05	1.8
Normal	0.19	0.97	1.42
Model	0.72	0.4	1.17
Model	0.73	0.18	0.71
Model	0.77	0.1	1.1
SLBZP Low	0.31	0.5	1.12
SLBZP Low	0.59	0.36	1
SLBZP Low	0.38	0.12	1.6
SLBZP Middle	0.41	0.46	1.05
SLBZP Middle	0.21	0.66	1.22
SLBZP Middle	0.59	0.59	1.64
SLBZP High	0.64	0.77	1.42
SLBZP High	0.34	0.45	1.29
SLBZP High	0.67	0.96	1.65
Metformin	0.43	1.17	1.79
Metformin	0.08	0.96	1.65
Metformin	0.04	0.71	1.89
