# Supplementary material for: Effects of Shenling Baizhu powder on intestinal microflora metabolites and liver mitochondrial energy metabolism in nonalcoholic fatty liver mice
Source: Front Microbiol. 2023 Jul 18;14:1147067. doi: 10.3389/fmicb.2023.1147067 (PMC10394096; doi:10.3389/fmicb.2023.1147067)
Supplement: Supplementary file 2 [file Table_2.xlsx]

## Sheet: allsample.genus
Genus	Normal	Normal	Normal	Normal	Normal	Normal	Normal	Normal	Model	Model	Model	Model	Model	Model	Model	Model	SLBZP LOW	SLBZP LOW	SLBZP LOW	SLBZP LOW	SLBZP LOW	SLBZP LOW	SLBZP LOW	SLBZP LOW	SLBZP Middle	SLBZP Middle	SLBZP Middle	SLBZP Middle	SLBZP Middle	SLBZP Middle	SLBZP Middle	SLBZP Middle	SLBZP High	SLBZP High	SLBZP High	SLBZP High	SLBZP High	SLBZP High	SLBZP High	SLBZP High	Metformin	Metformin	Metformin	Metformin	Metformin	Metformin	Metformin	Metformin
Akkermansia	880	2	0	1	1	6	0	3	1	3	5	0	2	5	0	4	0	3	2	2	0	4	0	4	0	2	2	1	0	3	1	2	0	0	2	0	1	9	0	375	52	19350	17383	13359	46	20476	11	15000
Alloprevotella	174	1058	106	444	313	2731	70	1508	1028	1395	1573	10	638	234	547	2703	197	332	139	85	0	116	170	1	263	6	279	30	117	2	24	0	649	507	396	155	368	54	345	184	2003	161	235	56	2063	519	608	253
Desulfovibrio	117	38	242	94	99	254	134	162	311	1471	735	292	623	577	537	249	615	785	2124	327	576	373	1194	4016	1969	944	2068	85	680	2752	477	2087	2185	2153	1608	132	1169	1506	962	1866	129	14	29	13	249	144	181	39
Dubosiella	777	1	2	1	1	4	3	1	3	386	1178	1	213	4581	1190	10	1417	171	6549	7143	12687	4977	3026	6	3304	10	548	58	4531	4948	11506	4945	1563	610	2577	174	990	911	9330	8939	4158	3856	2567	1504	3893	2473	855	2846
Helicobacter	444	933	2360	2223	1182	277	2520	592	4835	1092	3255	7059	4876	502	1590	666	2393	209	355	799	3663	3178	1196	604	430	4151	1687	1594	1368	423	78	1232	3357	1608	661	95	795	600	373	1672	412	95	1402	1080	625	418	274	1173
Lachnospiraceae_NK4A136_group	1169	2671	5798	1406	1711	699	2105	1596	231	5170	3627	7147	3600	6759	13283	155	4517	3129	1688	1691	1560	2958	3966	4108	2062	1753	2953	2818	1583	3894	841	2715	3776	4313	8933	10917	6867	4658	1967	2495	1746	643	1055	1625	3076	570	5627	1477
Lachnospiraceae_UCG-008	198	102	194	91	243	25	86	50	3308	516	826	1911	749	260	672	2309	370	588	354	318	398	391	560	254	191	539	268	1728	119	571	89	668	600	1420	947	1327	403	461	380	646	172	154	452	974	382	67	69	307
Lactobacillus	2187	7301	7384	12062	9916	12314	11150	8199	1983	869	1022	442	330	87	908	1438	1548	7276	6683	1147	805	6727	2871	6058	2378	4231	3878	304	2242	2434	1073	2425	2279	885	692	493	4929	1907	161	561	2881	2621	2945	3511	4082	4229	4372	3528
uncultured_bacterium_f_Lachnospiraceae	493	675	581	497	960	147	492	465	4520	1264	1028	3121	1373	1144	1413	4820	1005	709	1693	385	476	789	894	1541	237	1182	670	1631	283	953	206	1107	677	1175	714	740	629	1295	690	1189	712	272	367	393	624	138	317	356
uncultured_bacterium_f_Muribaculaceae	7038	7465	6888	8270	6937	11029	8359	11239	9692	8793	11629	6858	8379	10444	8291	8703	9469	14003	8692	11346	8467	8348	9041	9554	8432	10905	8172	9899	9096	8988	10522	9767	7704	11009	8961	10134	11295	10183	8808	8075	6840	5851	6210	8029	6131	6366	12552	6793
